# Supplementary material for: Hepatic expression of GAA results in enhanced enzyme bioavailability in mice and non-human primates
Source: Nat Commun. 2021 Nov 4;12:6393. doi: 10.1038/s41467-021-26744-4 (PMC8568898; doi:10.1038/s41467-021-26744-4)
Supplement: Supplementary file 4 — Source Data [file 41467_2021_26744_MOESM4_ESM.xlsx]

## Sheet: Fig.1B
Time (weeks)	Cd4-/- Gaa+/+, PBS							Cd4-/- Gaa-/-, PBS							Cd4-/- Gaa-/-, ERT										Cd4-/- Gaa-/-, 1x1011 vg/kg							Cd4-/- Gaa-/-, 5x1011 vg/kg							Cd4-/- Gaa-/-, 2x1012 vg/kg								Day 3
3	1267.58	1920.54	1663.13	2116.9	1496.28	2075.35	2328.09	1116.13	1100.83	1595.35		1536.99	1060.86	1213.82	438.055	1564.06	2151.7	2819.89	3145.28	1254.2	2982.73		2726.06	2431.7	1613.54	2474.73	2008.86	5090.14	1215.3	3308.19	1039.35	3879.76	3252.08						4689.75	7980.58	8908.34	13581.7					Cd4+/+ Gaa-/-, PBS vs. Cd4-/- Gaa-/-, PBS	ns	0.9967
7	1104.15	722.15	617.55	491.45	900.95	844.45		0	927.95	649.85	815.8	827.6	0	552.45	853.65	484.15	796.15	768.85	257.55	570.45	700.8	585.45	810	600.15	2447.2	2414.8	750.9	3263.35	2322.45	1975.4	203.7	2820.05	1315.95	3068.5	5475.2	3784.7	3264.2	4003.25	5312.55	15724.4	11697.1	6775.35	10054	19006.4	16418.5		Cd4+/+ Gaa-/-, PBS vs. ERT	ns	0.9997
11	635.75	991.75	613	531.9	699.45	936.1	801.15	0	880.15	776.4	997	1227.95	239.5	708.7	1386.25	348.2	1318.15	776.25	1064.95	954.85	978.05	550.55	784.55	887.9	2925.2	2490.3	1073.15	4374.05	1964.4	1742.25	396.95	6123.2	2369	4396.7	4983.75	7656.85	2716.15	1615.3	4473.6	12630.2	6772.05	5993.15	11688.6	7998.4	15111.2		Cd4+/+ Gaa-/-, PBS vs. 1x1011 vg/kg	ns	0.9965
15	460.55	699.35	335.25	117.75	388.7	478.15	0	0	1329.85	1206.35	912.3	1237.25	1.45	333.4	1053.7	0	688.55	603.45	1069.9	786.75	1023.1	899.05	821.45	2807.4	2983.8	1792.9	5570.85	3473.95	2016.45	125.35	5468.6	3180.4	5096.4	8062.85	6482.95	5459.9	3127	7178.5	22605.5	11890.6	4872.05	5014.45	21286.8	24877.6	2540.75		Cd4+/+ Gaa-/-, PBS vs. 5x1011 vg/kg	ns	0.9264
18	541.3	2292.1	1008.4	1548.4	2486.85	1557.4	2081.8	1043.7	1811.65	1636.75	1505.2	3091.7	1069.25	922.45	1627.05	2068.65	2253.25	1172.15	1721.8	1436.95	1302.6				4388.3	5914.05	2148.15	6522.7	7205.5	7014.1	958.85	13067.4	4653.7	8095.9	7888.45	7686.15	5335.85	3660.1	7783.4	22099.3	14070.1	25585.3	25498.9	34510.9	33497.8		Cd4+/+ Gaa-/-, PBS vs. 2x1012 vg/kg	**	0.0014
																																															Day 7
																																															Cd4+/+ Gaa-/-, PBS vs. Cd4-/- Gaa-/-, PBS	ns	0.9998
																																															Cd4+/+ Gaa-/-, PBS vs. ERT	ns	0.9999
																																															Cd4+/+ Gaa-/-, PBS vs. 1x1011 vg/kg	ns	0.941
																																															Cd4+/+ Gaa-/-, PBS vs. 5x1011 vg/kg	ns	0.3842
																																															Cd4+/+ Gaa-/-, PBS vs. 2x1012 vg/kg	****	0.0001
																																															Day 11
																																															Cd4+/+ Gaa-/-, PBS vs. Cd4-/- Gaa-/-, PBS	ns	0.9999
																																															Cd4+/+ Gaa-/-, PBS vs. ERT	ns	0.9999
																																															Cd4+/+ Gaa-/-, PBS vs. 1x1011 vg/kg	ns	0.855
																																															Cd4+/+ Gaa-/-, PBS vs. 5x1011 vg/kg	ns	0.1138
																																															Cd4+/+ Gaa-/-, PBS vs. 2x1012 vg/kg	****	0.0001
																																															Day 15
																																															Cd4+/+ Gaa-/-, PBS vs. Cd4-/- Gaa-/-, PBS	ns	0.9996
																																															Cd4+/+ Gaa-/-, PBS vs. ERT	ns	0.9925
																																															Cd4+/+ Gaa-/-, PBS vs. 1x1011 vg/kg	ns	0.3123
																																															Cd4+/+ Gaa-/-, PBS vs. 5x1011 vg/kg	**	0.0071
																																															Cd4+/+ Gaa-/-, PBS vs. 2x1012 vg/kg	****	0.0001
																																															Day 18
																																															Cd4+/+ Gaa-/-, PBS vs. Cd4-/- Gaa-/-, PBS	ns	0.9999
																																															Cd4+/+ Gaa-/-, PBS vs. ERT	ns	0.9999
																																															Cd4+/+ Gaa-/-, PBS vs. 1x1011 vg/kg	ns	0.1675
																																															Cd4+/+ Gaa-/-, PBS vs. 5x1011 vg/kg	**	0.0032
																																															Cd4+/+ Gaa-/-, PBS vs. 2x1012 vg/kg	****	0.0001

## Sheet: Fig.1C
Day -1	3h	6h	9h	Day 1	Day 3	Day 7		Day -1	1x1011vg/kg	5x1011vg/kg	2x1012vg/kg		ERT	Day -1 vs. 3h	****	<0.0001
73.454	633.333	347.361	200.452	87.4811	54.1478	51.7345		73.454	286.425	323.379	859.276			Day -1 vs. 6h	*	0.0322
126.546	650.528	446.455	237.707	104.072	87.9336	104.676		126.546	227.149	309.502	758.22			Day -1 vs. 9h	ns	>0.9999
									186.878	387.934	420.211			Day -1 vs. Day 1	ns	>0.9999
									322.323	374.057	593.364			Day -1 vs. Day 3	ns	>0.9999
									122.624	419.306	605.731			Day -1 vs. Day 7	ns	>0.9999
													AAV-GAA	Day -1 vs. Day -1	ns	>0.9999
														Day -1 vs. 1x1011vg/kg	ns	0.9756
														Day -1 vs. 5x1011vg/kg	*	0.0206
														Day -1 vs. 2x1012vg/kg	****	<0.0001

## Sheet: Fig.1D
Cd4-/- Gaa+/+, PBS	Cd4-/- Gaa-/-, PBS	Cd4-/- Gaa-/-, ERT	Cd4-/- Gaa-/-, 1x1011 vg/kg	Cd4-/- Gaa-/-, 5x1011 vg/kg	Cd4-/- Gaa-/-, 2x1012 vg/kg
0	0	0	1.44	7	21.2			Cd4+/+ Gaa-/-, PBS vs. Cd4-/- Gaa-/-, PBS	ns	>0.9999
0	0	0	1.55	3.47	28.48			Cd4+/+ Gaa-/-, PBS vs. ERT	ns	>0.9999
0	0	0	0.38	5.11	18.52			Cd4+/+ Gaa-/-, PBS vs. 1x1011 vg/kg	ns	0.9827
0	0	0	2.22	4.07	6.73			Cd4+/+ Gaa-/-, PBS vs. 5x1011 vg/kg	*	0.0391
0	0	0	1.62	5.95	20.9			Cd4+/+ Gaa-/-, PBS vs. 2x1012 vg/kg	****	<0.0001
0	0	0	1.01	7.39	30.75
0	0	0	0.31	5.7	28.44
		0
		0

## Sheet: Fig.1E
Time (days)	Cd4-/- Gaa+/+, PBS							Cd4-/- Gaa+/+, ERT									Cd4-/- Gaa-/-, 1x1011 vg/kg							Cd4-/- Gaa-/-, 5x1011 vg/kg							Cd4-/- Gaa-/-, 2x1012 vg/kg							Ctrl
48	0	0	0	0	0	0	0	0.102118	0	0	0	0	0	0	0	0	0	0	0	0	0	0	0.010044	0	0.026785	0	0	0	0	0	0	0	0	0	0	0.010044	0	55.0096	51.5778			Gaa+/+Cd4-/-, PBS vs. Ctrl	****	<0.0001
126	0	0	0	0	0	0	0	0	0	0	0	0	0	0	0	0	0	0	0	0	0	0	0	0	0	0	0	0	0	0	0	0	0.03	0.11	0	0	0	72.82	56.14			ERT vs. Ctrl	****	<0.0001
																																										1x1011 vg/kg vs. Ctrl	****	<0.0001
																																										5x1011 vg/kg vs. Ctrl	****	<0.0001
																																										2x1012 vg/kg vs. Ctrl	****	<0.0001

## Sheet: Fig.1G
ERT	1x1011 vg/kg
0.00088	0.051763
0.000993	2.21548			P value	0.0307
0.00066	1.21914			P value summary	*
0.000819	0.048214
0.000956	2.04578
0.000688	0.928662
0.000304	0.263543
0.000915
0.001733

## Sheet: Fig. 2A
	HEART							DIAPHRAGM							QUADRICEPS							TRICEPS
	Cd4-/- Gaa+/+, PBS	Cd4-/- Gaa-/-, PBS	Cd4-/- Gaa-/-, ERT	Cd4-/- Gaa-/-, 1x1011 vg/kg	Cd4-/- Gaa-/-, 5x1011 vg/kg	Cd4-/- Gaa-/-, 2x1012 vg/kg		Cd4-/- Gaa+/+, PBS	Cd4-/- Gaa-/-, PBS	Cd4-/- Gaa-/-, ERT	Cd4-/- Gaa-/-, 1x1011 vg/kg	Cd4-/- Gaa-/-, 5x1011 vg/kg	Cd4-/- Gaa-/-, 2x1012 vg/kg		Cd4-/- Gaa+/+, PBS	Cd4-/- Gaa-/-, PBS	Cd4-/- Gaa-/-, ERT	Cd4-/- Gaa-/-, 1x1011 vg/kg	Cd4-/- Gaa-/-, 5x1011 vg/kg	Cd4-/- Gaa-/-, 2x1012 vg/kg		Cd4-/- Gaa+/+, PBS	Cd4-/- Gaa-/-, PBS	Cd4-/- Gaa-/-, ERT	Cd4-/- Gaa-/-, 1x1011 vg/kg	Cd4-/- Gaa-/-, 5x1011 vg/kg	Cd4-/- Gaa-/-, 2x1012 vg/kg
	12.62	5.17	6.09	17.39	62.46	188.42		11.09	3.97	4.25	9	46	104		6.46	1.49	2.18	3.56	8.58	9.77		8.72	4.91	8.3	4.6	10.32	14.1
	12.73	3.86	4.34	27.47	18.71	828.42		10.13	4.02	4.22	18	10	115		7.51	2.09	2.16	4.68	3.02	60.26		11.38	3.69	3.86	4.99	5.89	43.25
	15.62	8.98	7.42	4.25	75.61	254.24		8.46	3.71	4.37	3	15	139		5.32	1.74	2.02	1.72	6.17	10.43		7.46	3.45	3.58	3.49	15.58	10.89
	16.09	3.61	4.06	36.71	139.84	145.93		8.69	4.87	5.06	15	37	308		5.62	1.97	2.26	2.56	10.75	16		7.09	3.02	3.21	4.71	17.18	12.96
	16.12	3.43	5.99	25.32	96.57	697.08		10.12	3.94	3.62	10	88	149		6.65	1.8	2.49	2.12	7.89	28.45		7.78	3.43	2.82	5.19	10.65	35.7
	17.52	2.72	6.53	10.94	42.02	890.52		9.53	4.23	3.9	8	16	89		5.76	1.79	1.68	2.2	4.01	32.44		8	2.7	2.77	3.53	7.08	41.7
	17.08	3.5	6.37	5.26	36.34	982.3		8.4	3.98	4.54	3	13	274		5.77	1.39	1.64	1.52	5.65	35.48		8.49	2.94	3.08	3.3	6.31	60.5
			6.24							4.37							1.8							3.5
			4.44							5.07							1.76							3.32
Cd4+/+ Gaa-/-, PBS vs. Cd4-/- Gaa-/-, PBS	ns	0.9998					Cd4+/+ Gaa-/-, PBS vs. Cd4-/- Gaa-/-, PBS	ns	0.9985					Cd4+/+ Gaa-/-, PBS vs. Cd4-/- Gaa-/-, PBS	ns	0.6735					Cd4+/+ Gaa-/-, PBS vs. Cd4-/- Gaa-/-, PBS	ns	0.6471
Cd4+/+ Gaa-/-, PBS vs. ERT	ns	0.9998					Cd4+/+ Gaa-/-, PBS vs. ERT	ns	0.9985					Cd4+/+ Gaa-/-, PBS vs. ERT	ns	0.6723					Cd4+/+ Gaa-/-, PBS vs. ERT	ns	0.6638
Cd4+/+ Gaa-/-, PBS vs. 1x1011 vg/kg	ns	0.9999					Cd4+/+ Gaa-/-, PBS vs. 1x1011 vg/kg	ns	0.9999					Cd4+/+ Gaa-/-, PBS vs. 1x1011 vg/kg	ns	0.8232					Cd4+/+ Gaa-/-, PBS vs. 1x1011 vg/kg	ns	0.7791
Cd4+/+ Gaa-/-, PBS vs. 5x1011 vg/kg	ns	0.9405					Cd4+/+ Gaa-/-, PBS vs. 5x1011 vg/kg	ns	0.6604					Cd4+/+ Gaa-/-, PBS vs. 5x1011 vg/kg	ns	0.9999					Cd4+/+ Gaa-/-, PBS vs. 5x1011 vg/kg	ns	0.9851
Cd4+/+ Gaa-/-, PBS vs. 2x1012 vg/kg	****	0.0001					Cd4+/+ Gaa-/-, PBS vs. 2x1012 vg/kg	****	0.0001					Cd4+/+ Gaa-/-, PBS vs. 2x1012 vg/kg	****	0.0001					Cd4+/+ Gaa-/-, PBS vs. 2x1012 vg/kg	****	0.0001
Cd4-/- Gaa-/-, PBS vs. Cd4+/+ Gaa-/-, PBS	ns	0.9998					Cd4-/- Gaa-/-, PBS vs. Cd4+/+ Gaa-/-, PBS	ns	0.9985					Cd4-/- Gaa-/-, PBS vs. Cd4+/+ Gaa-/-, PBS	ns	0.6735					Cd4-/- Gaa-/-, PBS vs. Cd4+/+ Gaa-/-, PBS	ns	0.6471
Cd4-/- Gaa-/-, PBS vs. ERT	ns	0.9999					Cd4-/- Gaa-/-, PBS vs. ERT	ns	0.9999					Cd4-/- Gaa-/-, PBS vs. ERT	ns	0.9999					Cd4-/- Gaa-/-, PBS vs. ERT	ns	0.9999
Cd4-/- Gaa-/-, PBS vs. 1x1011 vg/kg	ns	0.9997					Cd4-/- Gaa-/-, PBS vs. 1x1011 vg/kg	ns	0.9985					Cd4-/- Gaa-/-, PBS vs. 1x1011 vg/kg	ns	0.9996					Cd4-/- Gaa-/-, PBS vs. 1x1011 vg/kg	ns	0.9997
Cd4-/- Gaa-/-, PBS vs. 5x1011 vg/kg	ns	0.8813					Cd4-/- Gaa-/-, PBS vs. 5x1011 vg/kg	ns	0.469					Cd4-/- Gaa-/-, PBS vs. 5x1011 vg/kg	ns	0.5953					Cd4-/- Gaa-/-, PBS vs. 5x1011 vg/kg	ns	0.3362
Cd4-/- Gaa-/-, PBS vs. 2x1012 vg/kg	****	0.0001					Cd4-/- Gaa-/-, PBS vs. 2x1012 vg/kg	****	0.0001					Cd4-/- Gaa-/-, PBS vs. 2x1012 vg/kg	****	0.0001					Cd4-/- Gaa-/-, PBS vs. 2x1012 vg/kg	****	0.0001

## Sheet: Fig. 2B
Tissue	Cd4-/- Gaa+/+, PBS							Cd4-/- Gaa-/-, PBS							Cd4-/- Gaa-/-, 1x1011 vg/kg							Cd4-/- Gaa-/-, 5x1011 vg/kg							Cd4-/- Gaa-/-, 2x1012 vg/kg
Heart	74.592	75.598	102.039	106.339	106.614	119.422	115.397	6.431	0	41.289	0	0	0	0	118.233	210.456	0	294.994	190.786	59.221	7.254	530.584	130.31	650.895	1238.54	842.661	343.576	291.609	1683.01	7538.45	2285.2	1294.26	6336.81	8106.61	8946.32
Diaphragm	129.735	111.91	80.9019	85.1724	111.724	100.769	79.7878	0	0	0	14.244	0	2.36074	0	90.9284	258.037	0	202.334	109.496	72.3607	0	777.931	109.496	202.334	610.822	1557.77	220.902	165.199	1854.85	2059.1	2504.72	5642.65	2690.4	1576.34	5011.35
Quadriceps	106.911	130.759	81.0188	87.8326	111.226	91.0123	91.2395	0	7.65737	0	4.93186	1.07073	0.843608	0	41.0448	66.4828	0	18.3322	8.33874	10.1557	0	155.062	28.78	100.325	204.348	139.39	51.2654	88.5139	182.09	1328.85	197.08	323.589	606.36	696.982	766.029
Triceps	106.096	159.632	80.7361	73.2892	87.1765	91.6044	101.466	29.4135	4.85911	0.028752	0	0	0	0	23.1742	31.0236	0.833813	25.3881	35.0489	1.63887	0	138.298	49.1374	244.163	276.366	144.94	73.088	57.5906	214.376	801.064	149.77	191.432	649.109	769.868	1148.25

## Sheet: Fig. 2D
ERT	AAV 1x1011vg/kg
0.04	0.94		P value	0.0207
0.02	1.3		P value summary	*
0.05	0.08
0.01	1.48
0.02	1.11
0.02	0.21
0.04	0.06
0.02
0

## Sheet: Fig. 2E
	HEART							DIAPHRAGM							QUADRICEPS							TRICEPS
	Cd4-/- Gaa+/+, PBS	Cd4-/- Gaa-/-, PBS	Cd4-/- Gaa-/-, ERT	Cd4-/- Gaa-/-, 1x1011 vg/kg	Cd4-/- Gaa-/-, 5x1011 vg/kg	Cd4-/- Gaa-/-, 2x1012 vg/kg		Cd4-/- Gaa+/+, PBS	Cd4-/- Gaa-/-, PBS	Cd4-/- Gaa-/-, ERT	Cd4-/- Gaa-/-, 1x1011 vg/kg	Cd4-/- Gaa-/-, 5x1011 vg/kg	Cd4-/- Gaa-/-, 2x1012 vg/kg		Cd4-/- Gaa+/+, PBS	Cd4-/- Gaa-/-, PBS	Cd4-/- Gaa-/-, ERT	Cd4-/- Gaa-/-, 1x1011 vg/kg	Cd4-/- Gaa-/-, 5x1011 vg/kg	Cd4-/- Gaa-/-, 2x1012 vg/kg		Cd4-/- Gaa+/+, PBS	Cd4-/- Gaa-/-, PBS	Cd4-/- Gaa-/-, ERT	Cd4-/- Gaa-/-, 1x1011 vg/kg	Cd4-/- Gaa-/-, 5x1011 vg/kg	Cd4-/- Gaa-/-, 2x1012 vg/kg
	0.33	5.61	0.2	0.24	0.19	0.12		0.17	1.12	0.4	0.23	0.16	0.1		0.04	0.41	0.66	0.27	0.15	0.08		0.14	0.88	1.24	0.39	0.21	0.13
	0.34	3.06	0.22	0.14	0.21	0.1		0.24	1.3	0.62	0.2	0.19	0.05		0.05	0.62	0.74	0.15	0.16	0.14		0.16	0.94	0.93	0.21	0.36	0.1
	0.17	4.12	0.29	0.84	0.13	0.18		0.12	1.2	0.4	0.73	0.12	0.08		0.02	0.67	0.5	0.53	0.07	0.09		0.09	1.08	0.99	1.26	0.23	0.14
	0.25	3.65	0.19	0.13	0.13	0.16		0.13	0.57	0.61	0.17	0.08	0.19		0.03	0.64	0.92	0.08	0.06	0.1		0.14	1.12	1.34	0.13	0.15	0.16
	0.19	3.27	0.33	0.27	0.18	0.14		0.22	1.11	0.5	0.2	0.14	0.19		0.04	0.58	0.85	0.09	0.04	0.11		0.12	1.06	1.15	0.18	0.1	0.11
	0.13	2.59	0.8	0.17	0.27	0		0.17	1.1	0.42	0.41	0.16	0.19		0.06	0.82	0.4	0.5	0.07	0.12		0.13	1.41	0.77	0.71	0.17	0.13
	0.14	2.69	0.37	0.74	0.13	0.13		0.17	0.89	0.36	0.9	0.19	0.12		0.03	0.54	0.45	0.47	0.17	0.09		0.09	1.05	0.95	0.96	0.14	0.11
			0.12							0.68							0.46							1.2
			0.2							0.41							0.42							0.97
Cd4+/+ Gaa-/-, PBS vs. Cd4-/- Gaa-/-, PBS	****	0.0001					Cd4+/+ Gaa-/-, PBS vs. Cd4-/- Gaa-/-, PBS	****	0.0001					Cd4+/+ Gaa-/-, PBS vs. Cd4-/- Gaa-/-, PBS	****	0.0001					Cd4+/+ Gaa-/-, PBS vs. Cd4-/- Gaa-/-, PBS	****	0.0001
Cd4+/+ Gaa-/-, PBS vs. ERT	ns	0.9958					Cd4+/+ Gaa-/-, PBS vs. ERT	**	0.0023					Cd4+/+ Gaa-/-, PBS vs. ERT	****	0.0001					Cd4+/+ Gaa-/-, PBS vs. ERT	****	0.0001
Cd4+/+ Gaa-/-, PBS vs. 1x1011 vg/kg	ns	0.9648					Cd4+/+ Gaa-/-, PBS vs. 1x1011 vg/kg	*	0.0488					Cd4+/+ Gaa-/-, PBS vs. 1x1011 vg/kg	**	0.0033					Cd4+/+ Gaa-/-, PBS vs. 1x1011 vg/kg	**	0.0022
Cd4+/+ Gaa-/-, PBS vs. 5x1011 vg/kg	ns	0.9997					Cd4+/+ Gaa-/-, PBS vs. 5x1011 vg/kg	ns	0.9983					Cd4+/+ Gaa-/-, PBS vs. 5x1011 vg/kg	ns	0.8309					Cd4+/+ Gaa-/-, PBS vs. 5x1011 vg/kg	ns	0.9539
Cd4+/+ Gaa-/-, PBS vs. 2x1012 vg/kg	ns	0.9908					Cd4+/+ Gaa-/-, PBS vs. 2x1012 vg/kg	ns	0.9841					Cd4+/+ Gaa-/-, PBS vs. 2x1012 vg/kg	ns	0.8189					Cd4+/+ Gaa-/-, PBS vs. 2x1012 vg/kg	ns	0.9999
Cd4-/- Gaa-/-, PBS vs. Cd4+/+ Gaa-/-, PBS	ns	0.9958					Cd4-/- Gaa-/-, PBS vs. Cd4+/+ Gaa-/-, PBS	**	0.0023					Cd4-/- Gaa-/-, PBS vs. Cd4+/+ Gaa-/-, PBS	****	0.0001					Cd4-/- Gaa-/-, PBS vs. Cd4+/+ Gaa-/-, PBS	****	0.0001
Cd4-/- Gaa-/-, PBS vs. ERT	****	0.0001					Cd4-/- Gaa-/-, PBS vs. ERT	****	0.0001					Cd4-/- Gaa-/-, PBS vs. ERT	ns	0.9997					Cd4-/- Gaa-/-, PBS vs. ERT	ns	0.9997
Cd4-/- Gaa-/-, PBS vs. 1x1011 vg/kg	ns	0.9986					Cd4-/- Gaa-/-, PBS vs. 1x1011 vg/kg	ns	0.7711					Cd4-/- Gaa-/-, PBS vs. 1x1011 vg/kg	***	0.0003					Cd4-/- Gaa-/-, PBS vs. 1x1011 vg/kg	****	0.0001
Cd4-/- Gaa-/-, PBS vs. 5x1011 vg/kg	ns	0.9717					Cd4-/- Gaa-/-, PBS vs. 5x1011 vg/kg	***	0.001					Cd4-/- Gaa-/-, PBS vs. 5x1011 vg/kg	****	0.0001					Cd4-/- Gaa-/-, PBS vs. 5x1011 vg/kg	****	0.0001
Cd4-/- Gaa-/-, PBS vs. 2x1012 vg/kg	ns	0.8787					Cd4-/- Gaa-/-, PBS vs. 2x1012 vg/kg	***	0.0005					Cd4-/- Gaa-/-, PBS vs. 2x1012 vg/kg	****	0.0001					Cd4-/- Gaa-/-, PBS vs. 2x1012 vg/kg	****	0.0001

## Sheet: Fig. 3A
Cd4-/- Gaa+/+, PBS	Cd4-/- Gaa-/-, PBS	Cd4-/- Gaa-/-, ERT	Cd4-/- Gaa-/-, 1x1011 vg/kg	Cd4-/- Gaa-/-, 5x1011 vg/kg	Cd4-/- Gaa-/-, 2x1012 vg/kg
0.7	1.2	0.6	0.5	0.9	0.4		Cd4+/+ Gaa-/-, PBS vs. Cd4-/- Gaa-/-, PBS	***	0.0005
0.7	0.7	0.6	0.6	0.7	0.7		Cd4+/+ Gaa-/-, PBS vs. ERT	ns	0.9978
0.7	0.8	0.5	0.7	0.5	0.5		Cd4+/+ Gaa-/-, PBS vs. 1x1011 vg/kg	ns	>0.9999
0.6	0.9	0.5	0.5	0.6	0.6		Cd4+/+ Gaa-/-, PBS vs. 5x1011 vg/kg	ns	0.997
0.5	0.8	0.6	0.6	0.5	0.5		Cd4+/+ Gaa-/-, PBS vs. 2x1012 vg/kg	ns	0.9357
0.5	0.9	0.6	0.6	0.6	0.7
0.6	1	0.6	0.8	0.7	0.5
		0.6
		0.7

[truncated: 59 more sheets: Fig. 3B, Fig. 3C, Fig. 3F, Fig. 4A, Fig. 4B, Fig. 4C, Fig. 4D, Fig. 4E, Fig. 4F, Fig. 4G, Fig. 4H, Fig. 5B, Fig. 5C, Fig. 5D, Fig. 5E, Fig. 5F, Fig. 6B, Fig. 6C, Fig. 6E, Fig. 7B …]
